# Supplementary material for: Evolution of plasticity in production and transgenerational inheritance of small RNAs under dynamic environmental conditions
Source: PLoS Genet. 2021 May 26;17(5):e1009581. doi: 10.1371/journal.pgen.1009581 (PMC8186813; doi:10.1371/journal.pgen.1009581)
Supplement: S1 Appendix — (ZIP) [file pgen.1009581.s010.zip]

Archive with 2 entries (2 files):
- a5-supplementaryinformation-v7.nb
- __MACOSX/._a5-supplementaryinformation-v7.nb
